# Supplementary material for: Pd/SiC-Catalyzed Visible-Light-Driven N-Methylation of Nitroaranes Using Formaldehyde
Source: Nanomaterials (Basel). 2025 Sep 10;15(18):1394. doi: 10.3390/nano15181394 (PMC12472968; doi:10.3390/nano15181394)
Supplement: Supplementary file 1 [file nanomaterials-15-01394-s001.zip]

Archive with 1 entries (1 files):
- nanomaterials-3823767-supplementary.pdf
